# Supplementary material for: Survival, Growth, and Reproduction Responses in a Three-Generation Exposure of the Zebrafish (Danio rerio) to Perfluorooctane Sulfonate
Source: Environ Toxicol Chem. Author manuscript; Available in PMC 2025 Jan 1. (PMC11131580; doi:10.1002/etc.5770)
Supplement: Supplement1 [file NIHMS1990584-supplement-Supplement1.xlsx]

## Sheet: P Survival
Note: This tab provides the survival data for the parental (P) generation exposure to PFOS.
Generation	PFOS Treatment Targets (µg/L)	tank	Reps		*(Only Nominal) 10dpf PFOS Conc. (µg/L)	10dpf % Survival		15dpf Measured PFOS Conc. (µg/L)	15dpf % Survival		20dpf Measured PFOS Conc. (µg/L)	20dpf % Survival		30dpf Measured PFOS Conc. (µg/L)	30dpf % Survival		60dpf Measured PFOS Conc. (µg/L)	60dpf % Survival		90dpf Measured PFOS Conc. (µg/L)	90dpf % Survival		111dpf Measured PFOS Conc. (µg/L)	111dpf % Survival		180dpf Measured PFOS Conc. (µg/L)	180dpf % Survival
(P) Parental	control	A1	1		0	97.7273		0	81.8182		0	77.2727		0	68.1818		0	63.6364		0	63.6364		0	63.6364		0	61.3636
(P) Parental	control	A7	2		0	100		0	91.6667		0	89.5833		0	85.4167		0	83.3333		0	83.3333		0	81.25		0	81.25
(P) Parental	control	B1	3		0	100		0	96.1538		0	88.4615		0	75		0	71.1538		0	71.1538		0	71.1538		0	71.1538
(P) Parental	control	C1	4		0	100		0	95.9184		0	83.6735		0	73.4694		0	73.4694		0	73.4694		0	71.4286		0	71.4286
(P) Parental	control	C7	5		0	100		0	97.8723		0	93.617		0	87.234		0	87.234		0	87.234		0	87.234		0	87.234
(P) Parental	0.1	A2	1		0.1	97.7778		0.3882	93.3333		0.2746	93.3333		0.231867	86.6667		0.20143	88.8889		0.1681	88.8889		0.158625	84.4444		0.125654	84.4444
(P) Parental	0.1	A8	2		0.1	97.9592		0.3882	91.8367		0.2746	91.8367		0.231867	89.7959		0.20143	87.7551		0.1681	87.7551		0.158625	83.6735		0.125654	83.6735
(P) Parental	0.1	B2	3		0.1	94.2308		0.3882	80.7692		0.2746	80.7692		0.231867	80.7692		0.20143	80.7692		0.1681	80.7692		0.158625	78.8462		0.125654	78.8462
(P) Parental	0.1	B9	4		0.1	97.9592		0.3882	87.7551		0.2746	87.7551		0.231867	85.7143		0.20143	83.6735		0.1681	83.6735		0.158625	83.6735		0.125654	83.6735
(P) Parental	0.1	C2	5		0.1	97.9167		0.3882	87.5		0.2746	85.4167		0.231867	75		0.20143	83.3333		0.1681	83.3333		0.158625	81.25		0.125654	78.5417
(P) Parental	0.6	A6	1		0.6	100		2.2036	97.8723		1.56305	97.8723		1.32123	93.617		1.14955	97.8723		0.962186	97.8723		0.91565	95.7447		0.720215	95.7447
(P) Parental	0.6	A10	2		0.6	96.3636		2.2036	92.7273		1.56305	89.0909		1.32123	85.4545		1.14955	85.4545		0.962186	83.6364		0.91565	81.8182		0.720215	79.0909
(P) Parental	0.6	B5	3		0.6	96.0784		2.2036	96.0784		1.56305	94.1176		1.32123	86.2745		1.14955	92.1569		0.962186	92.1569		0.91565	88.2353		0.720215	88.2353
(P) Parental	0.6	B8	4		0.6	100		2.2036	96.2963		1.56305	94.4444		1.32123	88.8889		1.14955	92.5926		0.962186	92.5926		0.91565	88.8889		0.720215	88.8889
(P) Parental	0.6	C3	5		0.6	97.9167		2.2036	95.8333		1.56305	95.8333		1.32123	97.9167		1.14955	95.8333		0.962186	95.8333		0.91565	91.6667		0.720215	88.6111
(P) Parental	3.2	A4	1		3.2	96.2264		6.2528	96.2264		5.5514	94.3396		5.08677	79.2453		4.99356	86.7925		4.3254	86.7925		4.24097	83.0189		3.38175	83.0189
(P) Parental	3.2	B4	2		3.2	100		6.2528	100		5.5514	100		5.08677	96.0784		4.99356	92.1569		4.3254	92.1569		4.24097	86.2745		3.38175	83.3987
(P) Parental	3.2	B10	3		3.2	100		6.2528	86		5.5514	80		5.08677	78		4.99356	78		4.3254	76		4.24097	74		3.38175	74
(P) Parental	3.2	C5	4		3.2	100		6.2528	97.9167		5.5514	95.8333		5.08677	89.5833		4.99356	93.75		4.3254	93.75		4.24097	89.5833		3.38175	89.5833
(P) Parental	3.2	C9	5		3.2	98		6.2528	94		5.5514	90		5.08677	78		4.99356	80		4.3254	80		4.24097	78		3.38175	78
(P) Parental	20	A6	1		20	97.9167		27.3096	93.75		27.1548	93.75		26.039	93.75		28.3184	93.75		26.2517	93.75		29.6702	93.75		24.4455	93.75
(P) Parental	20	A9	2		20	100		27.3096	93.75		27.1548	93.75		26.039	85.4167		28.3184	85.4167		26.2517	85.4167		29.6702	81.25		24.4455	78.5417
(P) Parental	20	BV2	3		20	100		27.3096	100		27.1548	97.8723		26.039	97.8723		28.3184	95.7447		26.2517	97.8723		29.6702	95.7447		24.4455	95.7447
(P) Parental	20	C4	4		20	98.1481		27.3096	90.7407		27.1548	90.7407		26.039	85.1852		28.3184	88.8889		26.2517	87.037		29.6702	88.8889		24.4455	88.8889
(P) Parental	20	C10	5		20	100		27.3096	100		27.1548	100		26.039	86.9565		28.3184	93.4783		26.2517	93.4783		29.6702	93.4783		24.4455	90.3623
(P) Parental	100	A3	1		100	100		205.476	97.8723		164.238	97.8723		144.16	93.617		131.116	93.617		119.368	93.617		120.885	93.617		100.965	93.617
(P) Parental	100	B6	2		100	82.9787		205.476	29.7872		164.238	29.7872		144.16	29.7872		131.116	29.7872		119.368	29.7872		120.885	29.7872		100.965	29.7872
(P) Parental	100	B7	3		100	100		205.476	96.0784		164.238	96.0784		144.16	94.1176		131.116	94.1176		119.368	94.1176		120.885	90.1961		100.965	84.183
(P) Parental	100	C6	4		100	95.9184		205.476	46.9388		164.238	46.9388		144.16	44.898		131.116	46.9388		119.368	46.9388		120.885	46.9388		100.965	46.9388
(P) Parental	100	C8	5		100	98		205.476	58		164.238	58		144.16	56		131.116	56		119.368	56		120.885	56		100.965	56

## Sheet: F1 Survival
Note: This tab provides the survival data for the first filial (F1) generation exposure to PFOS.
Generation	PFOS Treatment Targets (µg/L)	tank	Reps		*(Only Nominal) 10dpf PFOS Conc. (µg/L)	10dpf % Survival		*(Only Nominal) 15dpf PFOS Conc. (µg/L)	15dpf % Survival		20dpf Measured PFOS Conc. (µg/L)	20dpf % Survival		34dpf Measured PFOS Conc. (µg/L)	34dpf % Survival		60dpf Measured PFOS Conc. (µg/L)	60dpf % Survival		90dpf Measured PFOS Conc. (µg/L)	90dpf % Survival		111dpf Measured PFOS Conc. (µg/L)	111dpf % Survival		180dpf Measured PFOS Conc. (µg/L)	180dpf % Survival
F1	control	A1	1		0	100		0	97.7273		0	97.7273		0	97.7273		0	97.7273		0	97.7273		0	97.7273		0	97.7273
F1	control	A7	2		0	100		0	98.0769		0	96.1538		0	96.1538		0	96.1538		0	96.1538		0	96.1538		0	96.1538
F1	control	B1	3		0	98.0769		0	92.3077		0	90.3846		0	88.4615		0	84.6154		0	84.6154		0	84.6154		0	84.6154
F1	control	C1	4		0	96.1538		0	94.2308		0	90.3846		0	86.5385		0	86.5385		0	86.5385		0	86.5385		0	86.5385
F1	control	C7	5		0	100		0	96.2264		0	94.3396		0	94.3396		0	94.3396		0	94.3396		0	94.3396		0	94.3396
F1	0.1	A2	1		0.1	100		0.1	98.1818		0.1142	98.1818		0.120525	94.5455		0.10898	96.3636		0.0969643	96.3636		0.0876722	96.3636		0.0867118	96.3636
F1	0.1	A8	2		0.1	100		0.1	98		0.1142	96		0.120525	96		0.10898	96		0.0969643	96		0.0876722	96		0.0867118	96
F1	0.1	B3	3		0.1	94.2308		0.1	94.2308		0.1142	94.2308		0.120525	94.2308		0.10898	94.2308		0.0969643	92.3077		0.0876722	92.3077		0.0867118	92.3077
F1	0.1	B9	4		0.1	100		0.1	98.0769		0.1142	98.0769		0.120525	98.0769		0.10898	98.0769		0.0969643	98.0769		0.0876722	98.0769		0.0867118	98.0769
F1	0.1	C2	5		0.1	98.1481		0.1	98.1481		0.1142	98.1481		0.120525	100		0.10898	98.1481		0.0969643	96.2963		0.0876722	96.2963		0.0867118	96.2963
F1	0.6	A6	1		0.6	100		0.6	100		0.64355	100		0.674125	100		0.614035	98.0769		0.563946	98.0769		0.495053	98.0769		0.481311	98.0769
F1	0.6	A10	2		0.6	98		0.6	98		0.64355	98		0.674125	94		0.614035	94		0.563946	94		0.495053	94		0.481311	94
F1	0.6	B5	3		0.6	100		0.6	95.7447		0.64355	95.7447		0.674125	91.4894		0.614035	93.617		0.563946	91.4894		0.495053	89.3617		0.481311	89.3617
F1	0.6	B8	4		0.6	100		0.6	96.4912		0.64355	96.4912		0.674125	96.4912		0.614035	96.4912		0.563946	96.4912		0.495053	96.4912		0.481311	96.4912
F1	0.6	C3	5		0.6	66.6667		0.6	66.6667		0.64355	66.6667		0.674125	66.6667		0.614035	64.7059		0.563946	64.7059		0.495053	64.7059		0.481311	64.7059
F1	3.2	A4	1		3.2	98		3.2	96		2.93585	96		3.25755	92		3.27697	94		2.96796	94		2.61427	94		2.47614	94
F1	3.2	B4	2		3.2	100		3.2	98		2.93585	98		3.25755	96		3.27697	96		2.96796	94		2.61427	94		2.47614	94
F1	3.2	B10	3		3.2	96.2963		3.2	96.2963		2.93585	94.4444		3.25755	94.4444		3.27697	94.4444		2.96796	94.4444		2.61427	90.7407		2.47614	90.7407
F1	3.2	C5	4		3.2	100		3.2	100		2.93585	100		3.25755	100		3.27697	100		2.96796	100		2.61427	100		2.47614	100
F1	3.2	C9	5		3.2	100		3.2	100		2.93585	98		3.25755	100		3.27697	98		2.96796	98		2.61427	98		2.47614	98
F1	20	A6	1		20	100		20	100		20.3014	100		21.2936	100		19.3789	100		17.0331	100		15.3085	94.2308		15.5995	94.2308
F1	20	A9	2		20	100		20	100		20.3014	100		21.2936	100		19.3789	100		17.0331	100		15.3085	100		15.5995	100
F1	20	B2	3		20	96.2264		20	92.4528		20.3014	92.4528		21.2936	92.4528		19.3789	92.4528		17.0331	92.4528		15.3085	92.4528		15.5995	92.4528
F1	20	C4	4		20	100		20	100		20.3014	98.0769		21.2936	98.0769		19.3789	98.0769		17.0331	98.0769		15.3085	96.1538		15.5995	96.1538
F1	20	C10	5		20	100		20	98.1818		20.3014	98.1818		21.2936	98.1818		19.3789	98.1818		17.0331	98.1818		15.3085	98.1818		15.5995	98.1818
F1	100	A3	1		100	85.7143		100	81.6327		107.311	81.6327		102.075	79.5918		97.2463	81.6327		89.3281	81.6327		78.2863	79.5918		75.4499	79.5918
F1	100	B6	2		100	96.2264		100	96.2264		107.311	96.2264		102.075	96.2264		97.2463	96.2264		89.3281	96.2264		78.2863	92.4528		75.4499	92.4528
F1	100	B7	3		100	100		100	100		107.311	100		102.075	100		97.2463	98.0769		89.3281	98.0769		78.2863	98.0769		75.4499	98.0769
F1	100	C6	4		100	100		100	100		107.311	98.1132		102.075	92.4528		97.2463	92.4528		89.3281	92.4528		78.2863	92.4528		75.4499	92.4528
F1	100	C8	5		100	100		100	96.2963		107.311	96.2963		102.075	94.4444		97.2463	94.4444		89.3281	94.4444		78.2863	94.4444		75.4499	94.4444

## Sheet: F2 Survival
Note: This tab provides the survival data for the second filial (F2) generation exposure to PFOS.
Generation	PFOS Treatment Targets (µg/L)	tank	Reps		10dpf Measured PFOS Conc. (µg/L)	10dpf % Survival		15dpf Measured PFOS Conc. (µg/L)	15dpf % Survival		16dpf Measured PFOS Conc. (µg/L)	16dpf % Survival
F2	control	A1	1		0	98.0769		0	98.0769		0	98.0769
F2	control	A7	2		0	88		0	88		0	88
F2	control	B1	3		0	90		0	86		0	86
F2	control	C1	4		0	80.8511		0	80.8511		0	80.8511
F2	control	C7	5		0	93.75		0	93.75		0	93.75
F2	0.1	A2	1		0.11375	94.1176		0.113333	94.1176		0.113333	94.1176
F2	0.1	A8	2		0.11375	96.1538		0.113333	94.2308		0.113333	94.2308
F2	0.1	B3	3		0.11375	100		0.113333	98.0392		0.113333	98.0392
F2	0.1	B9	4		0.11375	98.0769		0.113333	98.0769		0.113333	98.0769
F2	0.1	C2	5		0.11375	100		0.113333	100		0.113333	100
F2	0.6	A5	1		0.592	96.0784		0.606167	96.0784		0.7325	96.0784
F2	0.6	A10	2		0.592	94.4444		0.606167	90.7407		0.7325	90.7407
F2	0.6	B5	3		0.592	95.9184		0.606167	93.8776		0.7325	93.8776
F2	0.6	B8	4		0.592	100		0.606167	98.0769		0.7325	98.0769
F2	0.6	C3	5		0.592	93.75		0.606167	93.75		0.7325	93.75
F2	3.2	A4	1		2.975	100		3.23333	97.9167		3.45	97.9167
F2	3.2	B4	2		2.975	100		3.23333	98.0769		3.45	98.0769
F2	3.2	B10	3		2.975	100		3.23333	98.0769		3.45	98.0769
F2	3.2	C5	4		2.975	100		3.23333	97.9167		3.45	97.9167
F2	3.2	C9	5		2.975	98		3.23333	94		3.45	94
F2	20	A6	1		15.15	92		17.1	90		17.825	90
F2	20	A9	2		15.15	98.1132		17.1	98.1132		17.825	98.1132
F2	20	B2	3		15.15	100		17.1	100		17.825	100
F2	20	C4	4		15.15	86.5385		17.1	86.5385		17.825	86.5385
F2	20	C10	5		15.15	96.0784		17.1	96.0784		17.825	96.0784
F2	100	A3	1		95.5	82.9787		96.5	78.7234		94.375	78.7234
F2	100	B6	2		95.5	23.8095		96.5	21.4286		94.375	21.4286
F2	100	B7	3		95.5	82.6087		96.5	82.6087		94.375	82.6087
F2	100	C6	4		95.5	31.1111		96.5	28.8889		94.375	28.8889
F2	100	C8	5		95.5	75		96.5	75		94.375	75

## Sheet: Body Length
Note: This tab provides the body length data for the parental (P), first filial (F1), and second filial (F2) generational exposures to PFOS. The results provided in the paper represent the "Total Body Length per Rep (mm)" columns.
Generation	Subject	Day	PFOS (nominal) (µg/L)	Measured PFOS Concentrations (µg/L)	Ave Total Body / Rep Length Rel Control	Total Body Length per Rep (mm)			Generation	Subject	Day	PFOS (nominal) (µg/L)	Measured PFOS Concentrations (µg/L)	Ave Total Body / Rep Length Rel Control	Total Body Length per Rep (mm)			Generation	Day	PFOS (nominal) (µg/L)	Measured PFOS Concentrations (µg/L)	Ave Total Body / Rep Length Rel Control	Total Body Length per Rep (mm)
(P) Parental	1	30 dpf	control	0	83.9279	319.801			F1	1	34 dpf	control	0	96.167	646.067			F2	16 dpf	control	0	114.184	376.622
(P) Parental	2	30 dpf	control	0	108.414	413.105			F1	2	34 dpf	control	0	109.707	737.033			F2	16 dpf	control	0	103.193	340.368
(P) Parental	3	30 dpf	control	0	98.6316	375.829			F1	3	34 dpf	control	0	93.0262	624.966			F2	16 dpf	control	0	99.2615	327.402
(P) Parental	4	30 dpf	control	0	103.337	393.758			F1	4	34 dpf	control	0	92.3838	620.651			F2	16 dpf	control	0	85.3161	281.405
(P) Parental	5	30 dpf	control	0	105.689	402.722			F1	5	34 dpf	control	0	108.716	730.372			F2	16 dpf	control	0	98.0461	323.394
(P) Parental	6	30 dpf	0.1	0.231867	103.413	394.047			F1	6	34 dpf	0.1	0.120525	113.089	759.75			F2	16 dpf	0.1	0.113333	111.713	368.473
(P) Parental	7	30 dpf	0.1	0.231867	122.541	466.935			F1	7	34 dpf	0.1	0.120525	111.2	747.058			F2	16 dpf	0.1	0.113333	110.424	364.219
(P) Parental	8	30 dpf	0.1	0.231867	102.401	390.193			F1	8	34 dpf	0.1	0.120525	112.406	755.165			F2	16 dpf	0.1	0.113333	115.962	382.488
(P) Parental	9	30 dpf	0.1	0.231867	110.456	420.887			F1	9	34 dpf	0.1	0.120525	118.969	799.256			F2	16 dpf	0.1	0.113333	110.424	364.219
(P) Parental	10	30 dpf	0.1	0.231867	91.2614	347.745			F1	10	34 dpf	0.1	0.120525	115.632	776.838			F2	16 dpf	0.1	0.113333	105.909	349.33
(P) Parental	11	30 dpf	0.6	1.32123	125.097	476.673			F1	11	34 dpf	0.6	0.674125	119.644	803.787			F2	16 dpf	0.6	0.7325	106.41	350.98
(P) Parental	12	30 dpf	0.6	1.32123	129.08	491.85			F1	12	34 dpf	0.6	0.674125	111.097	746.37			F2	16 dpf	0.6	0.7325	103.13	340.163
(P) Parental	13	30 dpf	0.6	1.32123	118.231	450.512			F1	13	34 dpf	0.6	0.674125	96.4269	647.813			F2	16 dpf	0.6	0.7325	95.5686	315.222
(P) Parental	14	30 dpf	0.6	1.32123	126.375	481.543			F1	14	34 dpf	0.6	0.674125	118.825	798.288			F2	16 dpf	0.6	0.7325	106.221	350.358
(P) Parental	15	30 dpf	0.6	1.32123	126.631	482.52			F1	15	34 dpf	0.6	0.674125	76.8062	515.998			F2	16 dpf	0.6	0.7325	93.0619	306.954
(P) Parental	16	30 dpf	3.2	5.08677	107.748	410.566			F1	16	34 dpf	3.2	3.25755	102.777	690.475			F2	16 dpf	3.2	3.45	108.569	358.103
(P) Parental	17	30 dpf	3.2	5.08677	127.887	487.303			F1	17	34 dpf	3.2	3.25755	107.029	719.039			F2	16 dpf	3.2	3.45	110.943	365.932
(P) Parental	18	30 dpf	3.2	5.08677	99.7379	380.044			F1	18	34 dpf	3.2	3.25755	112.9	758.481			F2	16 dpf	3.2	3.45	115.96	382.48
(P) Parental	19	30 dpf	3.2	5.08677	113.155	431.169			F1	19	34 dpf	3.2	3.25755	109.978	738.849			F2	16 dpf	3.2	3.45	96.4465	318.118
(P) Parental	20	30 dpf	3.2	5.08677	98.3143	374.62			F1	20	34 dpf	3.2	3.25755	105.918	711.575			F2	16 dpf	3.2	3.45	102.152	336.937
(P) Parental	21	30 dpf	20	26.039	125.34	477.599			F1	21	34 dpf	20	21.2936	123.93	832.584			F2	16 dpf	20	17.825	99.4439	328.004
(P) Parental	22	30 dpf	20	26.039	101.589	387.099			F1	22	34 dpf	20	21.2936	107.457	721.915			F2	16 dpf	20	17.825	113.694	375.008
(P) Parental	23	30 dpf	20	26.039	119.014	453.495			F1	23	34 dpf	20	21.2936	104.836	704.305			F2	16 dpf	20	17.825	107.76	355.435
(P) Parental	24	30 dpf	20	26.039	117.326	447.063			F1	24	34 dpf	20	21.2936	110.942	745.328			F2	16 dpf	20	17.825	105.229	347.087
(P) Parental	25	30 dpf	20	26.039	101.952	388.482			F1	25	34 dpf	20	21.2936	117.538	789.642			F2	16 dpf	20	17.825	112.378	370.665
(P) Parental	26	30 dpf	100	144.16	117.443	447.509			F1	26	34 dpf	100	102.075	88.5116	594.636			F2	16 dpf	100	94.375	82.7341	272.889
(P) Parental	27	30 dpf	100	144.16	46.8809	178.637			F1	27	34 dpf	100	102.075	103.755	697.045			F2	16 dpf	100	94.375	22.9262	75.6194	OMITTED from analysis - High Mortality (21% Survival)
(P) Parental	28	30 dpf	100	144.16	158.243	602.976			F1	28	34 dpf	100	102.075	109.737	737.231			F2	16 dpf	100	94.375	84.0427	277.205
(P) Parental	29	30 dpf	100	144.16	61.4263	234.061			F1	29	34 dpf	100	102.075	105.057	705.791			F2	16 dpf	100	94.375	30.054	99.1297	OMITTED from analysis - High Mortality (29% Survival)
(P) Parental	30	30 dpf	100	144.16	78.7846	300.203			F1	30	34 dpf	100	102.075	112.4	755.12			F2	16 dpf	100	94.375	82.0702	270.699
(P) Parental	1	60 dpf	control	0	81.7675	536.344			F1	1	60 dpf	control	0	94.121	850.918
(P) Parental	2	60 dpf	control	0	104.789	687.354			F1	2	60 dpf	control	0	111.173	1005.08
(P) Parental	3	60 dpf	control	0	100.187	657.165			F1	3	60 dpf	control	0	94.4706	854.079
(P) Parental	4	60 dpf	control	0	103.569	679.348			F1	4	60 dpf	control	0	96.929	876.304
(P) Parental	5	60 dpf	control	0	109.687	719.48			F1	5	60 dpf	control	0	103.307	933.962
(P) Parental	6	60 dpf	0.1	0.20143	113.704	745.825			F1	6	60 dpf	0.1	0.10898	115.147	1041
(P) Parental	7	60 dpf	0.1	0.20143	117.367	769.855			F1	7	60 dpf	0.1	0.10898	106.822	965.746
(P) Parental	8	60 dpf	0.1	0.20143	110.95	727.765			F1	8	60 dpf	0.1	0.10898	110.188	996.173
(P) Parental	9	60 dpf	0.1	0.20143	110.143	722.473			F1	9	60 dpf	0.1	0.10898	112.366	1015.87
(P) Parental	10	60 dpf	0.1	0.20143	103.907	681.568			F1	10	60 dpf	0.1	0.10898	116.005	1048.76
(P) Parental	11	60 dpf	0.6	1.14955	121.558	797.343			F1	11	60 dpf	0.6	0.614035	108.808	983.7
(P) Parental	12	60 dpf	0.6	1.14955	118.989	780.497			F1	12	60 dpf	0.6	0.614035	104.366	943.54
(P) Parental	13	60 dpf	0.6	1.14955	123.638	810.992			F1	13	60 dpf	0.6	0.614035	97.0399	877.307
(P) Parental	14	60 dpf	0.6	1.14955	126.782	831.612			F1	14	60 dpf	0.6	0.614035	114.048	1031.08
(P) Parental	15	60 dpf	0.6	1.14955	122.059	800.634			F1	15	60 dpf	0.6	0.614035	86.436	781.44
(P) Parental	16	60 dpf	3.2	4.99356	120.765	792.142			F1	16	60 dpf	3.2	3.27697	103.752	937.993
(P) Parental	17	60 dpf	3.2	4.99356	118.954	780.265			F1	17	60 dpf	3.2	3.27697	102.601	927.579
(P) Parental	18	60 dpf	3.2	4.99356	103.624	679.708			F1	18	60 dpf	3.2	3.27697	108.068	977.007
(P) Parental	19	60 dpf	3.2	4.99356	115.978	760.741			F1	19	60 dpf	3.2	3.27697	103.089	931.993
(P) Parental	20	60 dpf	3.2	4.99356	105.401	691.367			F1	20	60 dpf	3.2	3.27697	103.098	932.076
(P) Parental	21	60 dpf	20	28.3184	115.562	758.014			F1	21	60 dpf	20	19.3789	108.605	981.86
(P) Parental	22	60 dpf	20	28.3184	105.216	690.149			F1	22	60 dpf	20	19.3789	103.981	940.055
(P) Parental	23	60 dpf	20	28.3184	117.78	772.562			F1	23	60 dpf	20	19.3789	100.75	910.85
(P) Parental	24	60 dpf	20	28.3184	117.99	773.94			F1	24	60 dpf	20	19.3789	110.423	998.298
(P) Parental	25	60 dpf	20	28.3184	108.079	708.932			F1	25	60 dpf	20	19.3789	112.391	1016.09
(P) Parental	26	60 dpf	100	131.116	111.696	732.658			F1	26	60 dpf	100	97.2463	88.2058	797.441
(P) Parental	27	60 dpf	100	131.116	43.486	285.241			F1	27	60 dpf	100	97.2463	106.125	959.441
(P) Parental	28	60 dpf	100	131.116	118.525	777.453			F1	28	60 dpf	100	97.2463	106.874	966.217
(P) Parental	29	60 dpf	100	131.116	65.4599	429.377			F1	29	60 dpf	100	97.2463	100.141	905.339
(P) Parental	30	60 dpf	100	131.116	77.4514	508.033			F1	30	60 dpf	100	97.2463	105.804	956.536
(P) Parental	1	90 dpf	control	0	81.8169	754.114			F1	1	90 dpf	control	0	94.8898	1067.02
(P) Parental	2	90 dpf	control	0	105.601	973.338			F1	2	90 dpf	control	0	108.507	1220.15
(P) Parental	3	90 dpf	control	0	100.65	927.7			F1	3	90 dpf	control	0	94.1406	1058.6
(P) Parental	4	90 dpf	control	0	102.102	941.085			F1	4	90 dpf	control	0	96.2674	1082.51
(P) Parental	5	90 dpf	control	0	109.83	1012.31			F1	5	90 dpf	control	0	106.195	1194.15
(P) Parental	6	90 dpf	0.1	0.1681	109.699	1011.11			F1	6	90 dpf	0.1	0.0969643	113.706	1278.61
(P) Parental	7	90 dpf	0.1	0.1681	116.829	1076.82			F1	7	90 dpf	0.1	0.0969643	103.282	1161.39
(P) Parental	8	90 dpf	0.1	0.1681	111.014	1023.23			F1	8	90 dpf	0.1	0.0969643	107.492	1208.73
(P) Parental	9	90 dpf	0.1	0.1681	112.616	1037.99			F1	9	90 dpf	0.1	0.0969643	106.86	1201.63
(P) Parental	10	90 dpf	0.1	0.1681	107.47	990.559			F1	10	90 dpf	0.1	0.0969643	110.745	1245.31
(P) Parental	11	90 dpf	0.6	0.962186	119.677	1103.08			F1	11	90 dpf	0.6	0.563946	108.873	1224.26
(P) Parental	12	90 dpf	0.6	0.962186	121.158	1116.72			F1	12	90 dpf	0.6	0.563946	102.749	1155.39
(P) Parental	13	90 dpf	0.6	0.962186	124.972	1151.88			F1	13	90 dpf	0.6	0.563946	94.0544	1057.63
(P) Parental	14	90 dpf	0.6	0.962186	128.914	1188.21			F1	14	90 dpf	0.6	0.563946	112.267	1262.42
(P) Parental	15	90 dpf	0.6	0.962186	124.773	1150.04			F1	15	90 dpf	0.6	0.563946	75.7651	851.967
(P) Parental	16	90 dpf	3.2	4.3254	116.804	1076.59			F1	16	90 dpf	3.2	2.96796	98.6931	1109.79
(P) Parental	17	90 dpf	3.2	4.3254	117.046	1078.82			F1	17	90 dpf	3.2	2.96796	99.9426	1123.84
(P) Parental	18	90 dpf	3.2	4.3254	103.525	954.204			F1	18	90 dpf	3.2	2.96796	99.7244	1121.39
(P) Parental	19	90 dpf	3.2	4.3254	117.748	1085.29			F1	19	90 dpf	3.2	2.96796	106.489	1197.45
(P) Parental	20	90 dpf	3.2	4.3254	103.591	954.806			F1	20	90 dpf	3.2	2.96796	98.2743	1105.08
(P) Parental	21	90 dpf	20	26.2517	118.187	1089.34			F1	21	90 dpf	20	17.0331	111.329	1251.88
(P) Parental	22	90 dpf	20	26.2517	104.72	965.213			F1	22	90 dpf	20	17.0331	101.643	1142.96
(P) Parental	23	90 dpf	20	26.2517	116.29	1071.86			F1	23	90 dpf	20	17.0331	101.118	1137.05
(P) Parental	24	90 dpf	20	26.2517	123.657	1139.75			F1	24	90 dpf	20	17.0331	106.659	1199.36
(P) Parental	25	90 dpf	20	26.2517	113.177	1043.17			F1	25	90 dpf	20	17.0331	111.673	1255.74
(P) Parental	26	90 dpf	100	119.368	117.244	1080.64			F1	26	90 dpf	100	89.3281	87.8502	987.861
(P) Parental	27	90 dpf	100	119.368	42.5705	392.376			F1	27	90 dpf	100	89.3281	104.074	1170.3
(P) Parental	28	90 dpf	100	119.368	117.423	1082.3			F1	28	90 dpf	100	89.3281	102.829	1156.3
(P) Parental	29	90 dpf	100	119.368	62.5779	576.787			F1	29	90 dpf	100	89.3281	100.699	1132.35
(P) Parental	30	90 dpf	100	119.368	76.8937	708.737			F1	30	90 dpf	100	89.3281	103.509	1163.94
Generation	Subject	Day	PFOS (nominal) (µg/L)	Measured PFOS Concentrations (µg/L)	SEX	Fish Weigh Rel Control	Mean Length / Fish (cm)			Generation	Subject	Day	PFOS (nominal) (µg/L)	Measured PFOS Concentrations (µg/L)	SEX	Fish Weigh Rel Control	Mean Length / Fish (cm)
(P) Parental	1	180 dpf	control	0	female	103.626	3.29167			F1	1	180 dpf	control	0	female	97.6921	2.884
(P) Parental	2	180 dpf	control	0	female	99.0616	3.14667			F1	2	180 dpf	control	0	female	103.315	3.05
(P) Parental	3	180 dpf	control	0	female	97.5924	3.1			F1	3	180 dpf	control	0	female	104.331	3.08
(P) Parental	4	180 dpf	control	0	female	101.078	3.21071			F1	4	180 dpf	control	0	female	98.5728	2.91
(P) Parental	5	180 dpf	control	0	female	98.6418	3.13333			F1	5	180 dpf	control	0	female	96.0887	2.83667
(P) Parental	6	180 dpf	0.1	0.125654	female	96.3332	3.06			F1	6	180 dpf	0.1	0.0867118	female	102.062	3.013
(P) Parental	7	180 dpf	0.1	0.125654	female	98.5762	3.13125			F1	7	180 dpf	0.1	0.0867118	female	101.621	3
(P) Parental	8	180 dpf	0.1	0.125654	female	98.1978	3.11923			F1	8	180 dpf	0.1	0.0867118	female	101.057	2.98333
(P) Parental	9	180 dpf	0.1	0.125654	female	98.2406	3.12059			F1	9	180 dpf	0.1	0.0867118	female	102.105	3.01429
(P) Parental	10	180 dpf	0.1	0.125654	female	100.256	3.18462			F1	10	180 dpf	0.1	0.0867118	female	99.5369	2.93846
(P) Parental	11	180 dpf	0.6	0.720215	female	96.1394	3.05385			F1	11	180 dpf	0.6	0.481311	female	101.863	3.00714
(P) Parental	12	180 dpf	0.6	0.720215	female	97.0677	3.08333			F1	12	180 dpf	0.6	0.481311	female	102.299	3.02
(P) Parental	13	180 dpf	0.6	0.720215	female	97.4875	3.09667			F1	13	180 dpf	0.6	0.481311	female	100.896	2.97857
(P) Parental	14	180 dpf	0.6	0.720215	female	100.544	3.19375			F1	14	180 dpf	0.6	0.481311	female	93.153	2.75
(P) Parental	15	180 dpf	0.6	0.720215	female	96.9178	3.07857			F1	15	180 dpf	0.6	0.481311	female	103.92	3.06786
(P) Parental	16	180 dpf	3.2	3.38175	female	96.6742	3.07083			F1	16	180 dpf	3.2	2.47614	female	98.9599	2.92143
(P) Parental	17	180 dpf	3.2	3.38175	female	98.0422	3.11429			F1	17	180 dpf	3.2	2.47614	female	101.974	3.01042
(P) Parental	18	180 dpf	3.2	3.38175	female	97.505	3.09722			F1	18	180 dpf	3.2	2.47614	female	101.17	2.98667
(P) Parental	19	180 dpf	3.2	3.38175	female	99.3633	3.15625			F1	19	180 dpf	3.2	2.47614	female	105.009	3.1
(P) Parental	20	180 dpf	3.2	3.38175	female	98.222	3.12			F1	20	180 dpf	3.2	2.47614	female	98.6575	2.9125
(P) Parental	21	180 dpf	20	24.4455	female	98.2483	3.12083			F1	21	180 dpf	20	15.5995	female	101.17	2.98667
(P) Parental	22	180 dpf	20	24.4455	female	95.5265	3.03438			F1	22	180 dpf	20	15.5995	female	101.711	3.00263
(P) Parental	23	180 dpf	20	24.4455	female	97.3676	3.09286			F1	23	180 dpf	20	15.5995	female	97.8711	2.88929
(P) Parental	24	180 dpf	20	24.4455	female	98.8292	3.13929			F1	24	180 dpf	20	15.5995	female	99.7285	2.94412
(P) Parental	25	180 dpf	20	24.4455	female	97.4072	3.09412			F1	25	180 dpf	20	15.5995	female	101.537	2.9975
(P) Parental	26	180 dpf	100	100.965	female	101.977	3.23929			F1	26	180 dpf	100	75.4499	female	99.3349	2.9325
(P) Parental	27	180 dpf	100	100.965	female	105.463	3.35			F1	27	180 dpf	100	75.4499	female	98.6373	2.9119
(P) Parental	28	180 dpf	100	100.965	female	94.8378	3.0125			F1	28	180 dpf	100	75.4499	female	95.4516	2.81786
(P) Parental	29	180 dpf	100	100.965	female	102.052	3.24167			F1	29	180 dpf	100	75.4499	female	105.235	3.10667
(P) Parental	30	180 dpf	100	100.965	female	98.1723	3.11842			F1	30	180 dpf	100	75.4499	female	95.3759	2.81563
(P) Parental	1	180 dpf	control	0	male	102.39	3.19118			F1	1	180 dpf	control	0	male	99.7486	3.02667
(P) Parental	2	180 dpf	control	0	male	100.106	3.12			F1	2	180 dpf	control	0	male	102.465	3.10909
(P) Parental	3	180 dpf	control	0	male	98.7766	3.07857			F1	3	180 dpf	control	0	male	101.695	3.08571
(P) Parental	4	180 dpf	control	0	male	99.6647	3.10625			F1	4	180 dpf	control	0	male	98.3205	2.98333
(P) Parental	5	180 dpf	control	0	male	99.0631	3.0875			F1	5	180 dpf	control	0	male	97.7712	2.96667
(P) Parental	6	180 dpf	0.1	0.125654	male	101.603	3.16667			F1	6	180 dpf	0.1	0.0867118	male	103.319	3.135
(P) Parental	7	180 dpf	0.1	0.125654	male	97.8599	3.05			F1	7	180 dpf	0.1	0.0867118	male	101.532	3.08077
(P) Parental	8	180 dpf	0.1	0.125654	male	100.314	3.12647			F1	8	180 dpf	0.1	0.0867118	male	100.884	3.06111
(P) Parental	9	180 dpf	0.1	0.125654	male	97.9936	3.05417			F1	9	180 dpf	0.1	0.0867118	male	102.385	3.10667
(P) Parental	10	180 dpf	0.1	0.125654	male	98.6621	3.075			F1	10	180 dpf	0.1	0.0867118	male	99.0758	3.00625
(P) Parental	11	180 dpf	0.6	0.720215	male	98.5016	3.07			F1	11	180 dpf	0.6	0.481311	male	101.753	3.0875
(P) Parental	12	180 dpf	0.6	0.720215	male	98.6004	3.07308			F1	12	180 dpf	0.6	0.481311	male	101.177	3.07
(P) Parental	13	180 dpf	0.6	0.720215	male	99.5711	3.10333			F1	13	180 dpf	0.6	0.481311	male	101.959	3.09375
(P) Parental	14	180 dpf	0.6	0.720215	male	99.5711	3.10333			F1	14	180 dpf	0.6	0.481311	male	97.8035	2.96765
(P) Parental	15	180 dpf	0.6	0.720215	male	99.5711	3.10333			F1	15	180 dpf	0.6	0.481311	male	102.371	3.10625
(P) Parental	16	180 dpf	3.2	3.38175	male	99.2174	3.09231			F1	16	180 dpf	3.2	2.47614	male	99.6388	3.02333
(P) Parental	17	180 dpf	3.2	3.38175	male	98.1607	3.05938			F1	17	180 dpf	3.2	2.47614	male	99.9683	3.03333
(P) Parental	18	180 dpf	3.2	3.38175	male	97.9936	3.05417			F1	18	180 dpf	3.2	2.47614	male	98.8698	3
(P) Parental	19	180 dpf	3.2	3.38175	male	98.7766	3.07857			F1	19	180 dpf	3.2	2.47614	male	98.3205	2.98333
(P) Parental	20	180 dpf	3.2	3.38175	male	98.0738	3.05667			F1	20	180 dpf	3.2	2.47614	male	100.4	3.04643
(P) Parental	21	180 dpf	20	24.4455	male	95.9348	2.99			F1	21	180 dpf	20	15.5995	male	99.3406	3.01429
(P) Parental	22	180 dpf	20	24.4455	male	97.4897	3.03846			F1	22	180 dpf	20	15.5995	male	99.0196	3.00455
(P) Parental	23	180 dpf	20	24.4455	male	97.1581	3.02813			F1	23	180 dpf	20	15.5995	male	98.7668	2.99688
(P) Parental	24	180 dpf	20	24.4455	male	97.2182	3.03			F1	24	180 dpf	20	15.5995	male	96.6227	2.93182
(P) Parental	25	180 dpf	20	24.4455	male	98.9706	3.08462			F1	25	180 dpf	20	15.5995	male	98.5036	2.98889
(P) Parental	26	180 dpf	100	100.965	male	96.0952	2.995			F1	26	180 dpf	100	75.4499	male	95.7572	2.90556
(P) Parental	27	180 dpf	100	100.965	male	99.0058	3.08571			F1	27	180 dpf	100	75.4499	male	91.2486	2.76875
(P) Parental	28	180 dpf	100	100.965	male	92.4638	2.88182			F1	28	180 dpf	100	75.4499	male	93.4113	2.83438
(P) Parental	29	180 dpf	100	100.965	male	97.7141	3.04545			F1	29	180 dpf	100	75.4499	male	93.2672	2.83
(P) Parental	30	180 dpf	100	100.965	male	95.7209	2.98333			F1	30	180 dpf	100	75.4499	male	91.839	2.78667

## Sheet: Body Weight
	Note: This tab provides the body weight data for the parental (P), first filial (F1), and second filial (F2) generational exposures to PFOS. The results provided in the paper represent the "total body mass per rep (mg)" columns.
Generation	Subject	Day	PFOS (nominal) (µg/L)	Measured PFOS Concentrations (µg/L)	Fish Weigh Rel Control	total body mass per rep (mg)			Generation	Subject	Day	PFOS (nominal) (µg/L)	Measured PFOS Concentrations (µg/L)	Fish Weigh Rel Control	total body mass per rep (mg)			Generation	Day	PFOS (nominal) (µg/L)	Measured PFOS Concentrations (µg/L)	Fish Weigh Rel Control	total body mass per rep (mg)
(P) Parental	1	60 dpf	control	0	92.6581	1676			F1	1	60 dpf	control	0	108.06	2145			F2	16 dpf	control	0	94.5408	157.32
(P) Parental	2	60 dpf	control	0	99.7899	1805			F1	2	60 dpf	control	0	114.358	2270			F2	16 dpf	control	0	116.406	170.46
(P) Parental	3	60 dpf	control	0	94.9801	1718			F1	3	60 dpf	control	0	89.5214	1777			F2	16 dpf	control	0	114.885	164.41
(P) Parental	4	60 dpf	control	0	97.0809	1756			F1	4	60 dpf	control	0	98.3375	1952			F2	16 dpf	control	0	90.7033	114.71
(P) Parental	5	60 dpf	control	0	115.491	2089			F1	5	60 dpf	control	0	89.7229	1781			F2	16 dpf	control	0	83.4647	125
(P) Parental	6	60 dpf	0.1	0.20143	97.5232	1764			F1	6	60 dpf	0.1	0.11	121.411	2410			F2	16 dpf	0.1	0.113333	87.7881	140.24
(P) Parental	7	60 dpf	0.1	0.20143	114.054	2063			F1	7	60 dpf	0.1	0.11	96.6751	1919			F2	16 dpf	0.1	0.113333	93.6739	152.76
(P) Parental	8	60 dpf	0.1	0.20143	99.6241	1802			F1	8	60 dpf	0.1	0.11	119.295	2368			F2	16 dpf	0.1	0.113333	110.117	183.24
(P) Parental	9	60 dpf	0.1	0.20143	123.95	2242			F1	9	60 dpf	0.1	0.11	121.411	2410			F2	16 dpf	0.1	0.113333	90.6367	153.84
(P) Parental	10	60 dpf	0.1	0.20143	117.592	2127			F1	10	60 dpf	0.1	0.11	109.521	2174			F2	16 dpf	0.1	0.113333	84.6071	140.79
(P) Parental	11	60 dpf	0.6	1.14955	101.448	1835			F1	11	60 dpf	0.6	0.61	103.678	2058			F2	16 dpf	0.6	0.7325	85.0399	138.68
(P) Parental	12	60 dpf	0.6	1.14955	98.7395	1786			F1	12	60 dpf	0.6	0.61	111.285	2209			F2	16 dpf	0.6	0.7325	93.7475	152.88
(P) Parental	13	60 dpf	0.6	1.14955	96.8045	1751			F1	13	60 dpf	0.6	0.61	114.559	2274			F2	16 dpf	0.6	0.7325	83.2832	127.5
(P) Parental	14	60 dpf	0.6	1.14955	101.67	1839			F1	14	60 dpf	0.6	0.61	113.652	2256			F2	16 dpf	0.6	0.7325	83.5255	141.77
(P) Parental	15	60 dpf	0.6	1.14955	99.9558	1808			F1	15	60 dpf	0.6	0.61	95.9698	1905			F2	16 dpf	0.6	0.7325	75.9929	113.81
(P) Parental	16	60 dpf	3.2	4.99356	106.148	1920			F1	16	60 dpf	3.2	3.28	107.053	2125			F2	16 dpf	3.2	3.45	100.671	157.47
(P) Parental	17	60 dpf	3.2	4.99356	110.294	1995			F1	17	60 dpf	3.2	3.28	102.015	2025			F2	16 dpf	3.2	3.45	88.1151	149.56
(P) Parental	18	60 dpf	3.2	4.99356	76.1831	1378			F1	18	60 dpf	3.2	3.28	103.98	2064			F2	16 dpf	3.2	3.45	92.9698	157.8
(P) Parental	19	60 dpf	3.2	4.99356	89.728	1623			F1	19	60 dpf	3.2	3.28	98.3879	1953			F2	16 dpf	3.2	3.45	82.7067	129.37
(P) Parental	20	60 dpf	3.2	4.99356	87.2402	1578			F1	20	60 dpf	3.2	3.28	93.6524	1859			F2	16 dpf	3.2	3.45	82.304	128.74
(P) Parental	21	60 dpf	20	28.3184	83.4808	1510			F1	21	60 dpf	20	19.38	112.292	2229			F2	16 dpf	20	17.825	95.3367	142.78
(P) Parental	22	60 dpf	20	28.3184	87.406	1581			F1	22	60 dpf	20	19.38	102.872	2042			F2	16 dpf	20	17.825	89.252	154.46
(P) Parental	23	60 dpf	20	28.3184	94.8142	1715			F1	23	60 dpf	20	19.38	101.008	2005			F2	16 dpf	20	17.825	86.8661	147.44
(P) Parental	24	60 dpf	20	28.3184	101.67	1839			F1	24	60 dpf	20	19.38	108.917	2162			F2	16 dpf	20	17.825	97.8072	146.48
(P) Parental	25	60 dpf	20	28.3184	81.1035	1467			F1	25	60 dpf	20	19.38	95.0126	2086			F2	16 dpf	20	17.825	89.13	145.35
(P) Parental	26	60 dpf	100	131.116	99.6793	1803			F1	26	60 dpf	100	97.25	94.8615	1883			F2	16 dpf	100	94.375	107.472	132.34
(P) Parental	27	60 dpf	100	131.116	55.617	1006			F1	27	60 dpf	100	97.25	102.972	2044			F2	16 dpf	100	94.375	168.198	50.38	OMITTED from analysis - High Mortality (21% Survival)
(P) Parental	28	60 dpf	100	131.116	80.9376	1464			F1	28	60 dpf	100	97.25	96.7758	1921			F2	16 dpf	100	94.375	107.775	136.3
(P) Parental	29	60 dpf	100	131.116	81.0482	1466			F1	29	60 dpf	100	97.25	96.6247	1918			F2	16 dpf	100	94.375	113.07	48.92	OMITTED from analysis - High Mortality (29% Survival)
(P) Parental	30	60 dpf	100	131.116	78.1734	1414			F1	30	60 dpf	100	97.25	90.1763	1790			F2	16 dpf	100	94.375	101.251	121.31
(P) Parental	1	90 dpf	control	0	97.4882	4184			F1	1	90 dpf	control	0	104.424	4612
(P) Parental	2	90 dpf	control	0	100.937	4332			F1	2	90 dpf	control	0	98.56	4353
(P) Parental	3	90 dpf	control	0	99.9581	4290			F1	3	90 dpf	control	0	97.2241	4294
(P) Parental	4	90 dpf	control	0	102.707	4408			F1	4	90 dpf	control	0	94.7109	4183
(P) Parental	5	90 dpf	control	0	98.9095	4245			F1	5	90 dpf	control	0	105.081	4641
(P) Parental	6	90 dpf	0.1	0.1681	108.02	4636			F1	6	90 dpf	0.1	0.1	97.609	4311
(P) Parental	7	90 dpf	0.1	0.1681	100.075	4295			F1	7	90 dpf	0.1	0.1	98.4015	4346
(P) Parental	8	90 dpf	0.1	0.1681	99.3057	4262			F1	8	90 dpf	0.1	0.1	96.7033	4271
(P) Parental	9	90 dpf	0.1	0.1681	103.803	4455			F1	9	90 dpf	0.1	0.1	93.5788	4133
(P) Parental	10	90 dpf	0.1	0.1681	105.783	4540			F1	10	90 dpf	0.1	0.1	94.0542	4154
(P) Parental	11	90 dpf	0.6	0.962186	112.727	4838			F1	11	90 dpf	0.6	0.56	98.8317	4365
(P) Parental	12	90 dpf	0.6	0.962186	101.612	4361			F1	12	90 dpf	0.6	0.56	92.1297	4069
(P) Parental	13	90 dpf	0.6	0.962186	107.391	4609			F1	13	90 dpf	0.6	0.56	88.0994	3891
(P) Parental	14	90 dpf	0.6	0.962186	104.269	4475			F1	14	90 dpf	0.6	0.56	96.975	4283
(P) Parental	15	90 dpf	0.6	0.962186	105.946	4547			F1	15	90 dpf	0.6	0.56	79.9484	3531
(P) Parental	16	90 dpf	3.2	4.3254	108.579	4660			F1	16	90 dpf	3.2	2.97	97.6996	4315
(P) Parental	17	90 dpf	3.2	4.3254	104.199	4472			F1	17	90 dpf	3.2	2.97	88.2806	3899
(P) Parental	18	90 dpf	3.2	4.3254	93.6204	4018			F1	18	90 dpf	3.2	2.97	94.009	4152
(P) Parental	19	90 dpf	3.2	4.3254	101.589	4360			F1	19	90 dpf	3.2	2.97	87.8504	3880
(P) Parental	20	90 dpf	3.2	4.3254	90.3584	3878			F1	20	90 dpf	3.2	2.97	90.4995	3997
(P) Parental	21	90 dpf	20	26.2517	105.271	4518			F1	21	90 dpf	20	17.03	97.1788	4292
(P) Parental	22	90 dpf	20	26.2517	100.191	4300			F1	22	90 dpf	20	17.03	106.032	4683
(P) Parental	23	90 dpf	20	26.2517	98.5134	4228			F1	23	90 dpf	20	17.03	94.4165	4170
(P) Parental	24	90 dpf	20	26.2517	99.1892	4257			F1	24	90 dpf	20	17.03	108.613	4797
(P) Parental	25	90 dpf	20	26.2517	103.616	4447			F1	25	90 dpf	20	17.03	94.3712	4168
(P) Parental	26	90 dpf	100	119.368	103.616	4447			F1	26	90 dpf	100	89.33	90.8844	4014
(P) Parental	27	90 dpf	100	119.368	59.2758	2544			F1	27	90 dpf	100	89.33	92.0391	4065
(P) Parental	28	90 dpf	100	119.368	96.2999	4133			F1	28	90 dpf	100	89.33	93.4203	4126
(P) Parental	29	90 dpf	100	119.368	74.1647	3183			F1	29	90 dpf	100	89.33	86.356	3814
(P) Parental	30	90 dpf	100	119.368	77.6364	3332			F1	30	90 dpf	100	89.33	87.6692	3872
Generation	Subject	Day	PFOS (nominal) (µg/L)	Measured PFOS Concentrations (µg/L)	SEX	Fish Weigh Rel Control	Body Weight (mg) Mass Per Individual			Generation	Subject	Day	PFOS (nominal) (µg/L)	Measured PFOS Concentrations (µg/L)	SEX	Fish Weigh Rel Control	Body Weight (mg) Mass Per Individual
(P) Parental	1	180 dpf	control	0	female	98.6688	327.625			F1	1	180 dpf	control	0	female	97.0027	240.667
(P) Parental	2	180 dpf	control	0	female	98.4203	326.8			F1	2	180 dpf	control	0	female	111.371	276.316
(P) Parental	3	180 dpf	control	0	female	100.244	332.857			F1	3	180 dpf	control	0	female	110.304	273.667
(P) Parental	4	180 dpf	control	0	female	104.504	347			F1	4	180 dpf	control	0	female	95.7666	237.6
(P) Parental	5	180 dpf	control	0	female	98.1626	325.944			F1	5	180 dpf	control	0	female	85.5558	212.267
(P) Parental	6	180 dpf	0.1	0.125654	female	93.4316	310.235			F1	6	180 dpf	0.1	0.0867118	female	98.5477	244.5
(P) Parental	7	180 dpf	0.1	0.125654	female	100.156	332.562			F1	7	180 dpf	0.1	0.0867118	female	101.463	251.733
(P) Parental	8	180 dpf	0.1	0.125654	female	91.6696	304.385			F1	8	180 dpf	0.1	0.0867118	female	99.421	246.667
(P) Parental	9	180 dpf	0.1	0.125654	female	101.258	336.222			F1	9	180 dpf	0.1	0.0867118	female	100.361	249
(P) Parental	10	180 dpf	0.1	0.125654	female	108.257	359.462			F1	10	180 dpf	0.1	0.0867118	female	97.8191	242.692
(P) Parental	11	180 dpf	0.6	0.720215	female	84.627	281			F1	11	180 dpf	0.6	0.481311	female	101.532	251.905
(P) Parental	12	180 dpf	0.6	0.720215	female	83.0409	275.733			F1	12	180 dpf	0.6	0.481311	female	100.563	249.5
(P) Parental	13	180 dpf	0.6	0.720215	female	91.4132	303.533			F1	13	180 dpf	0.6	0.481311	female	98.9508	245.5
(P) Parental	14	180 dpf	0.6	0.720215	female	94.716	314.5			F1	14	180 dpf	0.6	0.481311	female	74.5658	185
(P) Parental	15	180 dpf	0.6	0.720215	female	89.0369	295.643			F1	15	180 dpf	0.6	0.481311	female	107.098	265.714
(P) Parental	16	180 dpf	3.2	3.38175	female	90.6503	301			F1	16	180 dpf	3.2	2.47614	female	84.0664	208.571
(P) Parental	17	180 dpf	3.2	3.38175	female	99.7282	331.143			F1	17	180 dpf	3.2	2.47614	female	104.123	258.333
(P) Parental	18	180 dpf	3.2	3.38175	female	93.5615	310.667			F1	18	180 dpf	3.2	2.47614	female	90.6612	224.933
(P) Parental	19	180 dpf	3.2	3.38175	female	99.9487	331.875			F1	19	180 dpf	3.2	2.47614	female	123.708	306.923
(P) Parental	20	180 dpf	3.2	3.38175	female	97.0149	322.133			F1	20	180 dpf	3.2	2.47614	female	88.5216	219.625
(P) Parental	21	180 dpf	20	24.4455	female	92.3769	306.733			F1	21	180 dpf	20	15.5995	female	96.304	238.933
(P) Parental	22	180 dpf	20	24.4455	female	88.3915	293.5			F1	22	180 dpf	20	15.5995	female	100.128	248.421
(P) Parental	23	180 dpf	20	24.4455	female	92.3282	306.571			F1	23	180 dpf	20	15.5995	female	89.0471	220.929
(P) Parental	24	180 dpf	20	24.4455	female	93.8985	311.786			F1	24	180 dpf	20	15.5995	female	93.1776	231.176
(P) Parental	25	180 dpf	20	24.4455	female	100.801	334.706			F1	25	180 dpf	20	15.5995	female	97.3385	241.5
(P) Parental	26	180 dpf	100	100.965	female	100.996	335.353			F1	26	180 dpf	100	75.4499	female	91.2927	226.5
(P) Parental	27	180 dpf	100	100.965	female	121.67	404			F1	27	180 dpf	100	75.4499	female	86.7535	215.238
(P) Parental	28	180 dpf	100	100.965	female	89.5397	297.312			F1	28	180 dpf	100	75.4499	female	89.3637	221.714
(P) Parental	29	180 dpf	100	100.965	female	110.753	367.75			F1	29	180 dpf	100	75.4499	female	115.624	286.867
(P) Parental	30	180 dpf	100	100.965	female	104.631	347.421			F1	30	180 dpf	100	75.4499	female	82.9292	205.75
(P) Parental	1	180 dpf	control	0	male	102.337	271.947			F1	1	180 dpf	control	0	male	102.36	234.067
(P) Parental	2	180 dpf	control	0	male	105.719	280.933			F1	2	180 dpf	control	0	male	93.0276	212.727
(P) Parental	3	180 dpf	control	0	male	95.5331	253.867			F1	3	180 dpf	control	0	male	106.891	244.429
(P) Parental	4	180 dpf	control	0	male	101.487	269.688			F1	4	180 dpf	control	0	male	101.339	231.733
(P) Parental	5	180 dpf	control	0	male	94.9247	252.25			F1	5	180 dpf	control	0	male	96.3829	220.4
(P) Parental	6	180 dpf	0.1	0.125654	male	106.389	282.714			F1	6	180 dpf	0.1	0.0867118	male	101.893	233
(P) Parental	7	180 dpf	0.1	0.125654	male	95.9017	254.846			F1	7	180 dpf	0.1	0.0867118	male	113.33	259.154
(P) Parental	8	180 dpf	0.1	0.125654	male	101.073	268.588			F1	8	180 dpf	0.1	0.0867118	male	104.225	238.333
(P) Parental	9	180 dpf	0.1	0.125654	male	96.3045	255.917			F1	9	180 dpf	0.1	0.0867118	male	110.406	252.467
(P) Parental	10	180 dpf	0.1	0.125654	male	95.7949	254.562			F1	10	180 dpf	0.1	0.0867118	male	97.7113	223.438
(P) Parental	11	180 dpf	0.6	0.720215	male	95.1818	252.933			F1	11	180 dpf	0.6	0.481311	male	86.3686	197.5
(P) Parental	12	180 dpf	0.6	0.720215	male	98.1923	260.933			F1	12	180 dpf	0.6	0.481311	male	98.8319	226
(P) Parental	13	180 dpf	0.6	0.720215	male	99.0453	263.2			F1	13	180 dpf	0.6	0.481311	male	109.109	249.5
(P) Parental	14	180 dpf	0.6	0.720215	male	101.253	269.067			F1	14	180 dpf	0.6	0.481311	male	91.3719	208.941
(P) Parental	15	180 dpf	0.6	0.720215	male	99.7478	265.067			F1	15	180 dpf	0.6	0.481311	male	109.409	250.188
(P) Parental	16	180 dpf	3.2	3.38175	male	94.5484	251.25			F1	16	180 dpf	3.2	2.47614	male	96.5579	220.8
(P) Parental	17	180 dpf	3.2	3.38175	male	98.288	261.188			F1	17	180 dpf	3.2	2.47614	male	98.3946	225
(P) Parental	18	180 dpf	3.2	3.38175	male	95.6146	254.083			F1	18	180 dpf	3.2	2.47614	male	97.3638	222.643
(P) Parental	19	180 dpf	3.2	3.38175	male	97.5454	259.214			F1	19	180 dpf	3.2	2.47614	male	97.6657	223.333
(P) Parental	20	180 dpf	3.2	3.38175	male	99.9485	265.6			F1	20	180 dpf	3.2	2.47614	male	104.048	237.929
(P) Parental	21	180 dpf	20	24.4455	male	89.6201	238.154			F1	21	180 dpf	20	15.5995	male	100.519	229.857
(P) Parental	22	180 dpf	20	24.4455	male	96.2201	255.692			F1	22	180 dpf	20	15.5995	male	95.4129	218.182
(P) Parental	23	180 dpf	20	24.4455	male	95.5832	254			F1	23	180 dpf	20	15.5995	male	97.356	222.625
(P) Parental	24	180 dpf	20	24.4455	male	97.3895	258.8			F1	24	180 dpf	20	15.5995	male	88.6545	202.727
(P) Parental	25	180 dpf	20	24.4455	male	93.7885	249.231			F1	25	180 dpf	20	15.5995	male	94.2644	215.556
(P) Parental	26	180 dpf	100	100.965	male	89.707	238.385			F1	26	180 dpf	100	75.4499	male	90.3772	206.667
(P) Parental	27	180 dpf	100	100.965	male	111.227	295.571			F1	27	180 dpf	100	75.4499	male	74.8892	171.25
(P) Parental	28	180 dpf	100	100.965	male	82.4123	219			F1	28	180 dpf	100	75.4499	male	84.1274	192.375
(P) Parental	29	180 dpf	100	100.965	male	97.4648	259			F1	29	180 dpf	100	75.4499	male	82.6223	188.933
(P) Parental	30	180 dpf	100	100.965	male	95.7505	254.444			F1	30	180 dpf	100	75.4499	male	81.3687	186.067

## Sheet: Reproduction
Note: This tab provides the reproduction data for the parental (P) and first filial generational exposures to PFOS.
Generation	PFOS Treatment Targets (µg/L)	tank (Rep)	180dpf Measured PFOS Conc. (µg/L)	Sum Eggs/ female (Ave)	% Egg Viability (Ave)		Generation	PFOS Treatment Targets (µg/L)	tank (Rep)	180dpf Measured PFOS Conc. (µg/L)	Sum Eggs/ female (Ave)	% Egg Viability (Ave)
(P) Parental	control	A1 (1)	0	1053.4	52.6786		F1	Control	A1 (1)	0	491.8	82.8125
(P) Parental	control	A7 (2)	0	438.6	68.4896		F1	Control	A7 (2)	0	86.8	92.0245
(P) Parental	control	B1 (3)	0	785.4	80.3571		F1	Control	B1 (3)	0	520.6	90.6915
(P) Parental	control	C1 (4)	0	845	82.2917		F1	Control	C1 (4)	0	389.2	76.1765
(P) Parental	control	C7 (5)	0	855.2	79.1667		F1	Control	C7 (5)	0	317.2	78.125
(P) Parental	0.1	A2 (1)	0.125654	1064.2	81.6389		F1	0.1	A2 (1)	0.0867118	510.4	72.9167
(P) Parental	0.1	A8 (2)	0.125654	231.2	85.3683		F1	0.1	A8 (2)	0.0867118	625	69.6809
(P) Parental	0.1	B3 (3)	0.125654	848	73.4375		F1	0.1	B3 (3)	0.0867118	620.6	71.0183
(P) Parental	0.1	B9 (4)	0.125654	908.6	44.027		F1	0.1	B9 (4)	0.0867118	400.2	64.5833
(P) Parental	0.1	C2 (5)	0.125654	1055.2	68.2292		F1	0.1	C2 (5)	0.0867118	542.2	85.1562
(P) Parental	0.6	A5 (1)	0.720215	961.2	88.8021		F1	0.6	A5 (1)	0.481311	441.4	86.0526
(P) Parental	0.6	A10 (2)	0.720215	1016	76.5625		F1	0.6	A10 (2)	0.481311	597.6	89.0625
(P) Parental	0.6	B5 (3)	0.720215	931	79.9479		F1	0.6	B5 (3)	0.481311	870.4	86.7188
(P) Parental	0.6	B8 (4)	0.720215	1308.2	75.6981		F1	0.6	B8 (4)	0.481311	430.2	93.9948
(P) Parental	0.6	C3 (5)	0.720215	934.8	72.6562		F1	0.6	C3 (5)	0.481311	780.2	87.2063
(P) Parental	3.2	A4 (1)	3.38175	492.6	79.7429		F1	3.2	A4 (1)	2.47614	419	84.3342
(P) Parental	3.2	B4 (2)	3.38175	581.6	70.9164		F1	3.2	B4 (2)	2.47614	353.8	87.0968
(P) Parental	3.2	B10 (3)	3.38175	617.6	90.1786		F1	3.2	B10 (3)	2.47614	587.4	83.727
(P) Parental	3.2	C5 (4)	3.38175	640.8	80.7292		F1	3.2	C5 (4)	2.47614	555.2	88.9552
(P) Parental	3.2	C9 (5)	3.38175	747.6	75.5952		F1	3.2	C9 (5)	2.47614	539.8	86.6841
(P) Parental	20	A6 (1)	24.4455	622.2	88.981		F1	20	A6 (1)	15.5995	894.4	90.3646
(P) Parental	20	A9 (2)	24.4455	741	83.0357		F1	20	A9 (2)	15.5995	472.2	94.0104
(P) Parental	20	B2 (3)	24.4455	792.4	84.6354		F1	20	B2 (3)	15.5995	520.8	82.5521
(P) Parental	20	C4 (4)	24.4455	694.2	57.2196		F1	20	C4 (4)	15.5995	517.6	65.0131
(P) Parental	20	C10 (5)	24.4455	651.8	62.7604		F1	20	C10 (5)	15.5995	484	74.2782
(P) Parental	100	A3 (1)	100.965	673.4	44.9523		F1	100	A3 (1)	75.4499	405.4	74.6269
(P) Parental	100	B6 (2)	100.965	1083	88.6082		F1	100	B6 (2)	75.4499	423.4	83.0287
(P) Parental	100	B7 (3)	100.965	913.8	55.2083		F1	100	B7 (3)	75.4499	407.2	79.1667
(P) Parental	100	C6 (4)	100.965	1159.4	69.2708		F1	100	C6 (4)	75.4499	530.4	80.7292
(P) Parental	100	C8 (5)	100.965	794.8	78.1598		F1	100	C8 (5)	75.4499	420.4	75.3927

## Sheet: Vitellogenin
Note: This tab provides the vitellogenin data for male whole body tissues at 180 dpf for the parental (P) and first filial generational exposures to PFOS.
Generation	Fish Sex	PFOS Treatment	Rep	180dpf Measured PFOS Conc. (µg/L)	Vitellogenin (Vtg) µg/g of fish tissue	Vtg ln(y+1)		Generation	Fish Sex	PFOS Treatment	Rep	180dpf Measured PFOS Conc. (µg/L)	Vitellogenin (Vtg) µg/g of fish tissue	Vtg ln(y+1)
Parental (P)	male	Control	A1	0	0	0		F1	male	Control	A1	0	13.1	2.64617
Parental (P)	male	Control	A7	0	383.8	5.95272		F1	male	Control	A7	0	4.4	1.6864
Parental (P)	male	Control	B1	0	8.5	2.25129		F1	male	Control	B1	0	1.4	0.875469
Parental (P)	male	Control	C1	0	131.7	4.88809		F1	male	Control	C1	0	2.4	1.22378
Parental (P)	male	Control	C7	0	3	1.38629		F1	male	Control	C7	0	2.3	1.19392
Parental (P)	male	0.1µg/L	A2	0.125654	192.5	5.26528		F1	male	0.1µg/L	A2	0.0867118	1.4	0.875469
Parental (P)	male	0.1µg/L	A8	0.125654	18.6	2.97553		F1	male	0.1µg/L	A8	0.0867118	1.4	0.875469
Parental (P)	male	0.1µg/L	B3	0.125654	0	0		F1	male	0.1µg/L	B3	0.0867118	5.4	1.8563
Parental (P)	male	0.1µg/L	B9	0.125654	1.5	0.916291		F1	male	0.1µg/L	B9	0.0867118	1.7	0.993252
Parental (P)	male	0.1µg/L	C2	0.125654	11.3	2.5096		F1	male	0.1µg/L	C2	0.0867118	43.25	3.78986
Parental (P)	male	0.6µg/L	A5	0.720215	8.95	2.29757		F1	male	0.6µg/L	A5	0.481311	19.8	3.03495
Parental (P)	male	0.6µg/L	A10	0.720215	2.2	1.16315		F1	male	0.6µg/L	A10	0.481311	5.6	1.88707
Parental (P)	male	0.6µg/L	B5	0.720215	0	0		F1	male	0.6µg/L	B5	0.481311	1	0.693147
Parental (P)	male	0.6µg/L	B8	0.720215	11.5	2.52573		F1	male	0.6µg/L	B8	0.481311	1.7	0.993252
Parental (P)	male	0.6µg/L	C3	0.720215	1.1	0.741937		F1	male	0.6µg/L	C3	0.481311	3.5	1.50408
Parental (P)	male	3.2µg/L	A4	3.38175	51.5	3.96081		F1	male	3.2µg/L	A4	2.47614	0.9	0.641854
Parental (P)	male	3.2µg/L	B4	3.38175	1.3	0.832909		F1	male	3.2µg/L	B4	2.47614	1	0.693147
Parental (P)	male	3.2µg/L	B10	3.38175	362.45	5.89564		F1	male	3.2µg/L	B10	2.47614	665.2	6.50159
Parental (P)	male	3.2µg/L	C5	3.38175	0	0		F1	male	3.2µg/L	C5	2.47614	89	4.49981
Parental (P)	male	3.2µg/L	C9	3.38175	5.8	1.91692		F1	male	3.2µg/L	C9	2.47614	1.6	0.955511
Parental (P)	male	20µg/L	A6	24.4455	41.5	3.7495		F1	male	20µg/L	A6	15.5995	2.7	1.30833
Parental (P)	male	20µg/L	A9	24.4455	4.8	1.75786		F1	male	20µg/L	A9	15.5995	0.4	0.336472
Parental (P)	male	20µg/L	B2	24.4455	19.3	3.01062		F1	male	20µg/L	B2	15.5995	4.1	1.62924
Parental (P)	male	20µg/L	C4	24.4455	6.1	1.96009		F1	male	20µg/L	C4	15.5995	1.2	0.788457
Parental (P)	male	20µg/L	C10	24.4455	48.3	3.89792		F1	male	20µg/L	C10	15.5995	2.9	1.36098
Parental (P)	male	100µg/L	A3	100.965	1	0.693147		F1	male	100µg/L	A3	75.4499	1.2	0.788457
Parental (P)	male	100µg/L	B6	100.965	3.6	1.52606		F1	male	100µg/L	B6	75.4499	20.5	3.06805
Parental (P)	male	100µg/L	B7	100.965	27.65	3.35515		F1	male	100µg/L	B7	75.4499	0.7	0.530628
Parental (P)	male	100µg/L	C6	100.965	120.55	4.80033		F1	male	100µg/L	C6	75.4499	0.9	0.641854
Parental (P)	male	100µg/L	C8	100.965	2	1.09861		F1	male	100µg/L	C8	75.4499	1.5	0.916291

## Sheet: SMCV
Note: Calculation of SMVC for zebrafish based on results from the current study.
Calculation of species mean chronic value (SMVC) based on the US EPA guidelines (US EPA 1985)*. SMVC is calculated as the geometric mean of all statistically significant negative effect values.
Observation Number	Adverse Effect	Measured PFOS Concentration (µ/L)				Observation Number	Adverse Effect	Measured PFOS Concentration (µ/L)
1	lethal	164				1	fish length	24
2	lethal	144				2	fish length	101
3	lethal	131				3	fish length	75
4	lethal	119				4	fish length	94
5	lethal	121				5	fish weight	131
6	lethal	101				6	fish weight	0.72
7	lethal	96				7	fish weight	0.56
8	lethal	97				8	fish weight	3
9	lethal	94				9	fish weight	89
		116.451	Geometric Mean			10	fish weight	75
		24.3881	Standard Deviation			11	lethal	164
		8.12936	Standard Error			12	lethal	144
						13	lethal	131
						14	lethal	119
						15	lethal	121
						16	lethal	101
						17	lethal	96
						18	lethal	97
						19	lethal	94
								47.4724	Geometric Mean
								48.38	Standard Deviation
								11.0991	Standard Error
Reference:
* US Environmental Protection Agency (US EPA). (1985). Guidelines for deriving numerical national water quality criteria for the protection of aquatic organisms and their uses. Office of Research and Development. PB85-227049. https://www.epa.gov/sites/default/files/2016-02/documents/guidelines-water-quality-criteria.pdf.
